# Supplementary material for: Development of In-Browser Simulators for Medical Education: Introduction of a Novel Software Toolchain
Source: J Med Internet Res. 2019 Jul 3;21(7):e14160. doi: 10.2196/14160 (PMC6786851; doi:10.2196/14160)
Supplement: Multimedia Appendix 2 [file jmir_v21i7e14160_app2.zip]

Archive with 26 entries (23 files):
- Nephron-Static/
- Nephron-Static/0_index.html
- Nephron-Static/1_glomerulus.html
- Nephron-Static/2_proximal_tubule.html
- Nephron-Static/3_henle.html
- Nephron-Static/4_dt_ct.html
- Nephron-Static/5_nephron.html
- Nephron-Static/bootstrap.min.css
- Nephron-Static/bootstrap.min.js
- Nephron-Static/img/
- Nephron-Static/img/1_glomerulus.png
- Nephron-Static/img/2_proximal_tubule.png
- Nephron-Static/img/3_henle.png
- Nephron-Static/img/4_dt_ct.png
- Nephron-Static/img/5_nephron.png
- Nephron-Static/img/gfr.png
- Nephron-Static/img/header.jpg
- Nephron-Static/img/logo-cc.png
- Nephron-Static/img/logo.png
- Nephron-Static/img_src/
- Nephron-Static/img_src/nephron_0.xcf
- Nephron-Static/index.html
- Nephron-Static/jquery-3.3.1.slim.min.js
- Nephron-Static/main.css
- Nephron-Static/nephron.css
- Nephron-Static/popper.min.js
