# Supplementary material for: Development of In-Browser Simulators for Medical Education: Introduction of a Novel Software Toolchain
Source: J Med Internet Res. 2019 Jul 3;21(7):e14160. doi: 10.2196/14160 (PMC6786851; doi:10.2196/14160)
Supplement: Multimedia Appendix 2 [file jmir_v21i7e14160_app2.zip › Nephron-Static/bootstrap.min.js]

/*!
  * Bootstrap v4.1.3 (https://getbootstrap.com/)
  * Copyright 2011-2018 The Bootstrap Authors (https://github.com/twbs/bootstrap/graphs/contributors)
  * Licensed under MIT (https://github.com/twbs/bootstrap/blob/master/LICENSE)
  */
!function(t,e){"object"==typeof exports&&"undefined"!=typeof module?e(exports,require("jquery"),require("popper.js")):"function"==typeof define&&define.amd?define(["exports","jquery","popper.js"],e):e(t.bootstrap={},t.jQuery,t.Popper)}(this,function(t,e,h){"use strict";function i(t,e){for(var n=0;n<e.length;n++){var i=e[n];i.enumerable=i.enumerable||!1,i.configurable=!0,"value"in i&&(i.writable=!0),Object.defineProperty(t,i.key,i)}}function s(t,e,n){return e&&i(t.prototype,e),n&&i(t,n),t}function l(r){for(var t=1;t<arguments.length;t++){var o=null!=arguments[t]?arguments[t]:{},e=Object.keys(o);"function"==typeof Object.getOwnPropertySymbols&&(e=e.concat(Object.getOwnPropertySymbols(o).filter(function(t){return Object.getOwnPropertyDescriptor(o,t).enumerable}))),e.forEach(function(t){var e,n,i;e=r,i=o[n=t],n in e?Object.defineProperty(e,n,{value:i,enumerable:!0,configurable:!0,writable:!0}):e[n]=i})}return r}e=e&&e.hasOwnProperty("default")?e.default:e,h=h&&h.hasOwnProperty("default")?h.default:h;var r,n,o,a,c,u,f,d,g,_,m,p,v,y,E,C,T,b,S,I,A,D,w,N,O,k,P,j,H,L,R,x,W,U,q,F,K,M,Q,B,V,Y,z,J,Z,G,$,X,tt,et,nt,it,rt,ot,st,at,lt,ct,ht,ut,ft,dt,gt,_t,mt,pt,vt,yt,Et,Ct,Tt,bt,St,It,At,Dt,wt,Nt,Ot,kt,Pt,jt,Ht,Lt,Rt,xt,Wt,Ut,qt,Ft,Kt,Mt,Qt,Bt,Vt,Yt,zt,Jt,Zt,Gt,$t,Xt,te,ee,ne,ie,re,oe,se,ae,le,ce,he,ue,fe,de,ge,_e,me,pe,ve,ye,Ee,Ce,Te,be,Se,Ie,Ae,De,we,Ne,Oe,ke,Pe,je,He,Le,Re,xe,We,Ue,qe,Fe,Ke,Me,Qe,Be,Ve,Ye,ze,Je,Ze,Ge,$e,Xe,tn,en,nn,rn,on,sn,an,ln,cn,hn,un,fn,dn,gn,_n,mn,pn,vn,yn,En,Cn,Tn,bn,Sn,In,An,Dn,wn,Nn,On,kn,Pn,jn,Hn,Ln,Rn,xn,Wn,Un,qn,Fn=function(i){var e="transitionend";function t(t){var e=this,n=!1;return i(this).one(l.TRANSITION_END,function(){n=!0}),setTimeout(function(){n||l.triggerTransitionEnd(e)},t),this}var l={TRANSITION_END:"bsTransitionEnd",getUID:function(t){for(;t+=~~(1e6*Math.random()),document.getElementById(t););return t},getSelectorFromElement:function(t){var e=t.getAttribute("data-target");e&&"#"!==e||(e=t.getAttribute("href")||"");try{return document.querySelector(e)?e:null}catch(t){return null}},getTransitionDurationFromElement:function(t){if(!t)return 0;var e=i(t).css("transition-duration");return parseFloat(e)?(e=e.split(",")[0],1e3*parseFloat(e)):0},reflow:function(t){return t.offsetHeight},triggerTransitionEnd:function(t){i(t).trigger(e)},supportsTransitionEnd:function(){return Boolean(e)},isElement:function(t){return(t[0]||t).nodeType},typeCheckConfig:function(t,e,n){for(var i in n)if(Object.prototype.hasOwnProperty.call(n,i)){var r=n[i],o=e[i],s=o&&l.isElement(o)?"element":(a=o,{}.toString.call(a).match(/\s([a-z]+)/i)[1].toLowerCase());if(!new RegExp(r).test(s))throw new Error(t.toUpperCase()+': Option "'+i+'" provided type "'+s+'" but expected type "'+r+'".')}var a}};return i.fn.emulateTransitionEnd=t,i.event.special[l.TRANSITION_END]={bindType:e,delegateType:e,handle:function(t){if(i(t.target).is(this))return t.handleObj.handler.apply(this,arguments)}},l}(e),Kn=(n="alert",a="."+(o="bs.alert"),c=(r=e).fn[n],u={CLOSE:"close"+a,CLOSED:"closed"+a,CLICK_DATA_API:"click"+a+".data-api"},f="alert",d="fade",g="show",_=function(){function i(t){this._element=t}var t=i.prototype;return t.close=function(t){var e=this._element;t&&(e=this._getRootElement(t)),this._triggerCloseEvent(e).isDefaultPrevented()||this._removeElement(e)},t.dispose=function(){r.removeData(this._element,o),this._element=null},t._getRootElement=function(t){var e=Fn.getSelectorFromElement(t),n=!1;return e&&(n=document.querySelector(e)),n||(n=r(t).closest("."+f)[0]),n},t._triggerCloseEvent=function(t){var e=r.Event(u.CLOSE);return r(t).trigger(e),e},t._removeElement=function(e){var n=this;if(r(e).removeClass(g),r(e).hasClass(d)){var t=Fn.getTransitionDurationFromElement(e);r(e).one(Fn.TRANSITION_END,function(t){return n._destroyElement(e,t)}).emulateTransitionEnd(t)}else this._destroyElement(e)},t._destroyElement=function(t){r(t).detach().trigger(u.CLOSED).remove()},i._jQueryInterface=function(n){return this.each(function(){var t=r(this),e=t.data(o);e||(e=new i(this),t.data(o,e)),"close"===n&&e[n](this)})},i._handleDismiss=function(e){return function(t){t&&t.preventDefault(),e.close(this)}},s(i,null,[{key:"VERSION",get:function(){return"4.1.3"}}]),i}(),r(document).on(u.CLICK_DATA_API,'[data-dismiss="alert"]',_._handleDismiss(new _)),r.fn[n]=_._jQueryInterface,r.fn[n].Constructor=_,r.fn[n].noConflict=function(){return r.fn[n]=c,_._jQueryInterface},_),Mn=(p="button",y="."+(v="bs.button"),E=".data-api",C=(m=e).fn[p],T="active",b="btn",I='[data-toggle^="button"]',A='[data-toggle="buttons"]',D="input",w=".active",N=".btn",O={CLICK_DATA_API:"click"+y+E,FOCUS_BLUR_DATA_API:(S="focus")+y+E+" blur"+y+E},k=function(){function n(t){this._element=t}var t=n.prototype;return t.toggle=function(){var t=!0,e=!0,n=m(this._element).closest(A)[0];if(n){var i=this._element.querySelector(D);if(i){if("radio"===i.type)if(i.checked&&this._element.classList.contains(T))t=!1;else{var r=n.querySelector(w);r&&m(r).removeClass(T)}if(t){if(i.hasAttribute("disabled")||n.hasAttribute("disabled")||i.classList.contains("disabled")||n.classList.contains("disabled"))return;i.checked=!this._element.classList.contains(T),m(i).trigger("change")}i.focus(),e=!1}}e&&this._element.setAttribute("aria-pressed",!this._element.classList.contains(T)),t&&m(this._element).toggleClass(T)},t.dispose=function(){m.removeData(this._element,v),this._element=null},n._jQueryInterface=function(e){return this.each(function(){var t=m(this).data(v);t||(t=new n(this),m(this).data(v,t)),"toggle"===e&&t[e]()})},s(n,null,[{key:"VERSION",get:function(){return"4.1.3"}}]),n}(),m(document).on(O.CLICK_DATA_API,I,function(t){t.preventDefault();var e=t.target;m(e).hasClass(b)||(e=m(e).closest(N)),k._jQueryInterface.call(m(e),"toggle")}).on(O.FOCUS_BLUR_DATA_API,I,function(t){var e=m(t.target).closest(N)[0];m(e).toggleClass(S,/^focus(in)?$/.test(t.type))}),m.fn[p]=k._jQueryInterface,m.fn[p].Constructor=k,m.fn[p].noConflict=function(){return m.fn[p]=C,k._jQueryInterface},k),Qn=(j="carousel",L="."+(H="bs.carousel"),R=".data-api",x=(P=e).fn[j],W={interval:5e3,keyboard:!0,slide:!1,pause:"hover",wrap:!0},U={interval:"(number|boolean)",keyboard:"boolean",slide:"(boolean|string)",pause:"(string|boolean)",wrap:"boolean"},q="next",F="prev",K="left",M="right",Q={SLIDE:"slide"+L,SLID:"slid"+L,KEYDOWN:"keydown"+L,MOUSEENTER:"mouseenter"+L,MOUSELEAVE:"mouseleave"+L,TOUCHEND:"touchend"+L,LOAD_DATA_API:"load"+L+R,CLICK_DATA_API:"click"+L+R},B="carousel",V="active",Y="slide",z="carousel-item-right",J="carousel-item-left",Z="carousel-item-next",G="carousel-item-prev",$=".active",X=".active.carousel-item",tt=".carousel-item",et=".carousel-item-next, .carousel-item-prev",nt=".carousel-indicators",it="[data-slide], [data-slide-to]",rt='[data-ride="carousel"]',ot=function(){function o(t,e){this._items=null,this._interval=null,this._activeElement=null,this._isPaused=!1,this._isSliding=!1,this.touchTimeout=null,this._config=this._getConfig(e),this._element=P(t)[0],this._indicatorsElement=this._element.querySelector(nt),this._addEventListeners()}var t=o.prototype;return t.next=function(){this._isSliding||this._slide(q)},t.nextWhenVisible=function(){!document.hidden&&P(this._element).is(":visible")&&"hidden"!==P(this._element).css("visibility")&&this.next()},t.prev=function(){this._isSliding||this._slide(F)},t.pause=function(t){t||(this._isPaused=!0),this._element.querySelector(et)&&(Fn.triggerTransitionEnd(this._element),this.cycle(!0)),clearInterval(this._interval),this._interval=null},t.cycle=function(t){t||(this._isPaused=!1),this._interval&&(clearInterval(this._interval),this._interval=null),this._config.interval&&!this._isPaused&&(this._interval=setInterval((document.visibilityState?this.nextWhenVisible:this.next).bind(this),this._config.interval))},t.to=function(t){var e=this;this._activeElement=this._element.querySelector(X);var n=this._getItemIndex(this._activeElement);if(!(t>this._items.length-1||t<0))if(this._isSliding)P(this._element).one(Q.SLID,function(){return e.to(t)});else{if(n===t)return this.pause(),void this.cycle();var i=n<t?q:F;this._slide(i,this._items[t])}},t.dispose=function(){P(this._element).off(L),P.removeData(this._element,H),this._items=null,this._config=null,this._element=null,this._interval=null,this._isPaused=null,this._isSliding=null,this._activeElement=null,this._indicatorsElement=null},t._getConfig=function(t){return t=l({},W,t),Fn.typeCheckConfig(j,t,U),t},t._addEventListeners=function(){var e=this;this._config.keyboard&&P(this._element).on(Q.KEYDOWN,function(t){return e._keydown(t)}),"hover"===this._config.pause&&(P(this._element).on(Q.MOUSEENTER,function(t){return e.pause(t)}).on(Q.MOUSELEAVE,function(t){return e.cycle(t)}),"ontouchstart"in document.documentElement&&P(this._element).on(Q.TOUCHEND,function(){e.pause(),e.touchTimeout&&clearTimeout(e.touchTimeout),e.touchTimeout=setTimeout(function(t){return e.cycle(t)},500+e._config.interval)}))},t._keydown=function(t){if(!/input|textarea/i.test(t.target.tagName))switch(t.which){case 37:t.preventDefault(),this.prev();break;case 39:t.preventDefault(),this.next()}},t._getItemIndex=function(t){return this._items=t&&t.parentNode?[].slice.call(t.parentNode.querySelectorAll(tt)):[],this._items.indexOf(t)},t._getItemByDirection=function(t,e){var n=t===q,i=t===F,r=this._getItemIndex(e),o=this._items.length-1;if((i&&0===r||n&&r===o)&&!this._config.wrap)return e;var s=(r+(t===F?-1:1))%this._items.length;return-1===s?this._items[this._items.length-1]:this._items[s]},t._triggerSlideEvent=function(t,e){var n=this._getItemIndex(t),i=this._getItemIndex(this._element.querySelector(X)),r=P.Event(Q.SLIDE,{relatedTarget:t,direction:e,from:i,to:n});return P(this._element).trigger(r),r},t._setActiveIndicatorElement=function(t){if(this._indicatorsElement){var e=[].slice.call(this._indicatorsElement.querySelectorAll($));P(e).removeClass(V);var n=this._indicatorsElement.children[this._getItemIndex(t)];n&&P(n).addClass(V)}},t._slide=function(t,e){var n,i,r,o=this,s=this._element.querySelector(X),a=this._getItemIndex(s),l=e||s&&this._getItemByDirection(t,s),c=this._getItemIndex(l),h=Boolean(this._interval);if(t===q?(n=J,i=Z,r=K):(n=z,i=G,r=M),l&&P(l).hasClass(V))this._isSliding=!1;else if(!this._triggerSlideEvent(l,r).isDefaultPrevented()&&s&&l){this._isSliding=!0,h&&this.pause(),this._setActiveIndicatorElement(l);var u=P.Event(Q.SLID,{relatedTarget:l,direction:r,from:a,to:c});if(P(this._element).hasClass(Y)){P(l).addClass(i),Fn.reflow(l),P(s).addClass(n),P(l).addClass(n);var f=Fn.getTransitionDurationFromElement(s);P(s).one(Fn.TRANSITION_END,function(){P(l).removeClass(n+" "+i).addClass(V),P(s).removeClass(V+" "+i+" "+n),o._isSliding=!1,setTimeout(function(){return P(o._element).trigger(u)},0)}).emulateTransitionEnd(f)}else P(s).removeClass(V),P(l).addClass(V),this._isSliding=!1,P(this._element).trigger(u);h&&this.cycle()}},o._jQueryInterface=function(i){return this.each(function(){var t=P(this).data(H),e=l({},W,P(this).data());"object"==typeof i&&(e=l({},e,i));var n="string"==typeof i?i:e.slide;if(t||(t=new o(this,e),P(this).data(H,t)),"number"==typeof i)t.to(i);else if("string"==typeof n){if("undefined"==typeof t[n])throw new TypeError('No method named "'+n+'"');t[n]()}else e.interval&&(t.pause(),t.cycle())})},o._dataApiClickHandler=function(t){var e=Fn.getSelectorFromElement(this);if(e){var n=P(e)[0];if(n&&P(n).hasClass(B)){var i=l({},P(n).data(),P(this).data()),r=this.getAttribute("data-slide-to");r&&(i.interval=!1),o._jQueryInterface.call(P(n),i),r&&P(n).data(H).to(r),t.preventDefault()}}},s(o,null,[{key:"VERSION",get:function(){return"4.1.3"}},{key:"Default",get:function(){return W}}]),o}(),P(document).on(Q.CLICK_DATA_API,it,ot._dataApiClickHandler),P(window).on(Q.LOAD_DATA_API,function(){for(var t=[].slice.call(document.querySelectorAll(rt)),e=0,n=t.length;e<n;e++){var i=P(t[e]);ot._jQueryInterface.call(i,i.data())}}),P.fn[j]=ot._jQueryInterface,P.fn[j].Constructor=ot,P.fn[j].noConflict=function(){return P.fn[j]=x,ot._jQueryInterface},ot),Bn=(at="collapse",ct="."+(lt="bs.collapse"),ht=(st=e).fn[at],ut={toggle:!0,parent:""},ft={toggle:"boolean",parent:"(string|element)"},dt={SHOW:"show"+ct,SHOWN:"shown"+ct,HIDE:"hide"+ct,HIDDEN:"hidden"+ct,CLICK_DATA_API:"click"+ct+".data-api"},gt="show",_t="collapse",mt="collapsing",pt="collapsed",vt="width",yt="height",Et=".show, .collapsing",Ct='[data-toggle="collapse"]',Tt=function(){function a(e,t){this._isTransitioning=!1,this._element=e,this._config=this._getConfig(t),this._triggerArray=st.makeArray(document.querySelectorAll('[data-toggle="collapse"][href="#'+e.id+'"],[data-toggle="collapse"][data-target="#'+e.id+'"]'));for(var n=[].slice.call(document.querySelectorAll(Ct)),i=0,r=n.length;i<r;i++){var o=n[i],s=Fn.getSelectorFromElement(o),a=[].slice.call(document.querySelectorAll(s)).filter(function(t){return t===e});null!==s&&0<a.length&&(this._selector=s,this._triggerArray.push(o))}this._parent=this._config.parent?this._getParent():null,this._config.parent||this._addAriaAndCollapsedClass(this._element,this._triggerArray),this._config.toggle&&this.toggle()}var t=a.prototype;return t.toggle=function(){st(this._element).hasClass(gt)?this.hide():this.show()},t.show=function(){var t,e,n=this;if(!this._isTransitioning&&!st(this._element).hasClass(gt)&&(this._parent&&0===(t=[].slice.call(this._parent.querySelectorAll(Et)).filter(function(t){return t.getAttribute("data-parent")===n._config.parent})).length&&(t=null),!(t&&(e=st(t).not(this._selector).data(lt))&&e._isTransitioning))){var i=st.Event(dt.SHOW);if(st(this._element).trigger(i),!i.isDefaultPrevented()){t&&(a._jQueryInterface.call(st(t).not(this._selector),"hide"),e||st(t).data(lt,null));var r=this._getDimension();st(this._element).removeClass(_t).addClass(mt),this._element.style[r]=0,this._triggerArray.length&&st(this._triggerArray).removeClass(pt).attr("aria-expanded",!0),this.setTransitioning(!0);var o="scroll"+(r[0].toUpperCase()+r.slice(1)),s=Fn.getTransitionDurationFromElement(this._element);st(this._element).one(Fn.TRANSITION_END,function(){st(n._element).removeClass(mt).addClass(_t).addClass(gt),n._element.style[r]="",n.setTransitioning(!1),st(n._element).trigger(dt.SHOWN)}).emulateTransitionEnd(s),this._element.style[r]=this._element[o]+"px"}}},t.hide=function(){var t=this;if(!this._isTransitioning&&st(this._element).hasClass(gt)){var e=st.Event(dt.HIDE);if(st(this._element).trigger(e),!e.isDefaultPrevented()){var n=this._getDimension();this._element.style[n]=this._element.getBoundingClientRect()[n]+"px",Fn.reflow(this._element),st(this._element).addClass(mt).removeClass(_t).removeClass(gt);var i=this._triggerArray.length;if(0<i)for(var r=0;r<i;r++){var o=this._triggerArray[r],s=Fn.getSelectorFromElement(o);if(null!==s)st([].slice.call(document.querySelectorAll(s))).hasClass(gt)||st(o).addClass(pt).attr("aria-expanded",!1)}this.setTransitioning(!0);this._element.style[n]="";var a=Fn.getTransitionDurationFromElement(this._element);st(this._element).one(Fn.TRANSITION_END,function(){t.setTransitioning(!1),st(t._element).removeClass(mt).addClass(_t).trigger(dt.HIDDEN)}).emulateTransitionEnd(a)}}},t.setTransitioning=function(t){this._isTransitioning=t},t.dispose=function(){st.removeData(this._element,lt),this._config=null,this._parent=null,this._element=null,this._triggerArray=null,this._isTransitioning=null},t._getConfig=function(t){return(t=l({},ut,t)).toggle=Boolean(t.toggle),Fn.typeCheckConfig(at,t,ft),t},t._getDimension=function(){return st(this._element).hasClass(vt)?vt:yt},t._getParent=function(){var n=this,t=null;Fn.isElement(this._config.parent)?(t=this._config.parent,"undefined"!=typeof this._config.parent.jquery&&(t=this._config.parent[0])):t=document.querySelector(this._config.parent);var e='[data-toggle="collapse"][data-parent="'+this._config.parent+'"]',i=[].slice.call(t.querySelectorAll(e));return st(i).each(function(t,e){n._addAriaAndCollapsedClass(a._getTargetFromElement(e),[e])}),t},t._addAriaAndCollapsedClass=function(t,e){if(t){var n=st(t).hasClass(gt);e.length&&st(e).toggleClass(pt,!n).attr("aria-expanded",n)}},a._getTargetFromElement=function(t){var e=Fn.getSelectorFromElement(t);return e?document.querySelector(e):null},a._jQueryInterface=function(i){return this.each(function(){var t=st(this),e=t.data(lt),n=l({},ut,t.data(),"object"==typeof i&&i?i:{});if(!e&&n.toggle&&/show|hide/.test(i)&&(n.toggle=!1),e||(e=new a(this,n),t.data(lt,e)),"string"==typeof i){if("undefined"==typeof e[i])throw new TypeError('No method named "'+i+'"');e[i]()}})},s(a,null,[{key:"VERSION",get:function(){return"4.1.3"}},{key:"Default",get:function(){return ut}}]),a}(),st(document).on(dt.CLICK_DATA_API,Ct,function(t){"A"===t.currentTarget.tagName&&t.preventDefault();var n=st(this),e=Fn.getSelectorFromElement(this),i=[].slice.call(document.querySelectorAll(e));st(i).each(function(){var t=st(this),e=t.data(lt)?"toggle":n.data();Tt._jQueryInterface.call(t,e)})}),st.fn[at]=Tt._jQueryInterface,st.fn[at].Constructor=Tt,st.fn[at].noConflict=function(){return st.fn[at]=ht,Tt._jQueryInterface},Tt),Vn=(St="dropdown",At="."+(It="bs.dropdown"),Dt=".data-api",wt=(bt=e).fn[St],Nt=new RegExp("38|40|27"),Ot={HIDE:"hide"+At,HIDDEN:"hidden"+At,SHOW:"show"+At,SHOWN:"shown"+At,CLICK:"click"+At,CLICK_DATA_API:"click"+At+Dt,KEYDOWN_DATA_API:"keydown"+At+Dt,KEYUP_DATA_API:"keyup"+At+Dt},kt="disabled",Pt="show",jt="dropup",Ht="dropright",Lt="dropleft",Rt="dropdown-menu-right",xt="position-static",Wt='[data-toggle="dropdown"]',Ut=".dropdown form",qt=".dropdown-menu",Ft=".navbar-nav",Kt=".dropdown-menu .dropdown-item:not(.disabled):not(:disabled)",Mt="top-start",Qt="top-end",Bt="bottom-start",Vt="bottom-end",Yt="right-start",zt="left-start",Jt={offset:0,flip:!0,boundary:"scrollParent",reference:"toggle",display:"dynamic"},Zt={offset:"(number|string|function)",flip:"boolean",boundary:"(string|element)",reference:"(string|element)",display:"string"},Gt=function(){function c(t,e){this._element=t,this._popper=null,this._config=this._getConfig(e),this._menu=this._getMenuElement(),this._inNavbar=this._detectNavbar(),this._addEventListeners()}var t=c.prototype;return t.toggle=function(){if(!this._element.disabled&&!bt(this._element).hasClass(kt)){var t=c._getParentFromElement(this._element),e=bt(this._menu).hasClass(Pt);if(c._clearMenus(),!e){var n={relatedTarget:this._element},i=bt.Event(Ot.SHOW,n);if(bt(t).trigger(i),!i.isDefaultPrevented()){if(!this._inNavbar){if("undefined"==typeof h)throw new TypeError("Bootstrap dropdown require Popper.js (https://popper.js.org)");var r=this._element;"parent"===this._config.reference?r=t:Fn.isElement(this._config.reference)&&(r=this._config.reference,"undefined"!=typeof this._config.reference.jquery&&(r=this._config.reference[0])),"scrollParent"!==this._config.boundary&&bt(t).addClass(xt),this._popper=new h(r,this._menu,this._getPopperConfig())}"ontouchstart"in document.documentElement&&0===bt(t).closest(Ft).length&&bt(document.body).children().on("mouseover",null,bt.noop),this._element.focus(),this._element.setAttribute("aria-expanded",!0),bt(this._menu).toggleClass(Pt),bt(t).toggleClass(Pt).trigger(bt.Event(Ot.SHOWN,n))}}}},t.dispose=function(){bt.removeData(this._element,It),bt(this._element).off(At),this._element=null,(this._menu=null)!==this._popper&&(this._popper.destroy(),this._popper=null)},t.update=function(){this._inNavbar=this._detectNavbar(),null!==this._popper&&this._popper.scheduleUpdate()},t._addEventListeners=function(){var e=this;bt(this._element).on(Ot.CLICK,function(t){t.preventDefault(),t.stopPropagation(),e.toggle()})},t._getConfig=function(t){return t=l({},this.constructor.Default,bt(this._element).data(),t),Fn.typeCheckConfig(St,t,this.constructor.DefaultType),t},t._getMenuElement=function(){if(!this._menu){var t=c._getParentFromElement(this._element);t&&(this._menu=t.querySelector(qt))}return this._menu},t._getPlacement=function(){var t=bt(this._element.parentNode),e=Bt;return t.hasClass(jt)?(e=Mt,bt(this._menu).hasClass(Rt)&&(e=Qt)):t.hasClass(Ht)?e=Yt:t.hasClass(Lt)?e=zt:bt(this._menu).hasClass(Rt)&&(e=Vt),e},t._detectNavbar=function(){return 0<bt(this._element).closest(".navbar").length},t._getPopperConfig=function(){var e=this,t={};"function"==typeof this._config.offset?t.fn=function(t){return t.offsets=l({},t.offsets,e._config.offset(t.offsets)||{}),t}:t.offset=this._config.offset;var n={placement:this._getPlacement(),modifiers:{offset:t,flip:{enabled:this._config.flip},preventOverflow:{boundariesElement:this._config.boundary}}};return"static"===this._config.display&&(n.modifiers.applyStyle={enabled:!1}),n},c._jQueryInterface=function(e){return this.each(function(){var t=bt(this).data(It);if(t||(t=new c(this,"object"==typeof e?e:null),bt(this).data(It,t)),"string"==typeof e){if("undefined"==typeof t[e])throw new TypeError('No method named "'+e+'"');t[e]()}})},c._clearMenus=function(t){if(!t||3!==t.which&&("keyup"!==t.type||9===t.which))for(var e=[].slice.call(document.querySelectorAll(Wt)),n=0,i=e.length;n<i;n++){var r=c._getParentFromElement(e[n]),o=bt(e[n]).data(It),s={relatedTarget:e[n]};if(t&&"click"===t.type&&(s.clickEvent=t),o){var a=o._menu;if(bt(r).hasClass(Pt)&&!(t&&("click"===t.type&&/input|textarea/i.test(t.target.tagName)||"keyup"===t.type&&9===t.which)&&bt.contains(r,t.target))){var l=bt.Event(Ot.HIDE,s);bt(r).trigger(l),l.isDefaultPrevented()||("ontouchstart"in document.documentElement&&bt(document.body).children().off("mouseover",null,bt.noop),e[n].setAttribute("aria-expanded","false"),bt(a).removeClass(Pt),bt(r).removeClass(Pt).trigger(bt.Event(Ot.HIDDEN,s)))}}}},c._getParentFromElement=function(t){var e,n=Fn.getSelectorFromElement(t);return n&&(e=document.querySelector(n)),e||t.parentNode},c._dataApiKeydownHandler=function(t){if((/input|textarea/i.test(t.target.tagName)?!(32===t.which||27!==t.which&&(40!==t.which&&38!==t.which||bt(t.target).closest(qt).length)):Nt.test(t.which))&&(t.preventDefault(),t.stopPropagation(),!this.disabled&&!bt(this).hasClass(kt))){var e=c._getParentFromElement(this),n=bt(e).hasClass(Pt);if((n||27===t.which&&32===t.which)&&(!n||27!==t.which&&32!==t.which)){var i=[].slice.call(e.querySelectorAll(Kt));if(0!==i.length){var r=i.indexOf(t.target);38===t.which&&0<r&&r--,40===t.which&&r<i.length-1&&r++,r<0&&(r=0),i[r].focus()}}else{if(27===t.which){var o=e.querySelector(Wt);bt(o).trigger("focus")}bt(this).trigger("click")}}},s(c,null,[{key:"VERSION",get:function(){return"4.1.3"}},{key:"Default",get:function(){return Jt}},{key:"DefaultType",get:function(){return Zt}}]),c}(),bt(document).on(Ot.KEYDOWN_DATA_API,Wt,Gt._dataApiKeydownHandler).on(Ot.KEYDOWN_DATA_API,qt,Gt._dataApiKeydownHandler).on(Ot.CLICK_DATA_API+" "+Ot.KEYUP_DATA_API,Gt._clearMenus).on(Ot.CLICK_DATA_API,Wt,function(t){t.preventDefault(),t.stopPropagation(),Gt._jQueryInterface.call(bt(this),"toggle")}).on(Ot.CLICK_DATA_API,Ut,function(t){t.stopPropagation()}),bt.fn[St]=Gt._jQueryInterface,bt.fn[St].Constructor=Gt,bt.fn[St].noConflict=function(){return bt.fn[St]=wt,Gt._jQueryInterface},Gt),Yn=(Xt="modal",ee="."+(te="bs.modal"),ne=($t=e).fn[Xt],ie={backdrop:!0,keyboard:!0,focus:!0,show:!0},re={backdrop:"(boolean|string)",keyboard:"boolean",focus:"boolean",show:"boolean"},oe={HIDE:"hide"+ee,HIDDEN:"hidden"+ee,SHOW:"show"+ee,SHOWN:"shown"+ee,FOCUSIN:"focusin"+ee,RESIZE:"resize"+ee,CLICK_DISMISS:"click.dismiss"+ee,KEYDOWN_DISMISS:"keydown.dismiss"+ee,MOUSEUP_DISMISS:"mouseup.dismiss"+ee,MOUSEDOWN_DISMISS:"mousedown.dismiss"+ee,CLICK_DATA_API:"click"+ee+".data-api"},se="modal-scrollbar-measure",ae="modal-backdrop",le="modal-open",ce="fade",he="show",ue=".modal-dialog",fe='[data-toggle="modal"]',de='[data-dismiss="modal"]',ge=".fixed-top, .fixed-bottom, .is-fixed, .sticky-top",_e=".sticky-top",me=function(){function r(t,e){this._config=this._getConfig(e),this._element=t,this._dialog=t.querySelector(ue),this._backdrop=null,this._isShown=!1,this._isBodyOverflowing=!1,this._ignoreBackdropClick=!1,this._scrollbarWidth=0}var t=r.prototype;return t.toggle=function(t){return this._isShown?this.hide():this.show(t)},t.show=function(t){var e=this;if(!this._isTransitioning&&!this._isShown){$t(this._element).hasClass(ce)&&(this._isTransitioning=!0);var n=$t.Event(oe.SHOW,{relatedTarget:t});$t(this._element).trigger(n),this._isShown||n.isDefaultPrevented()||(this._isShown=!0,this._checkScrollbar(),this._setScrollbar(),this._adjustDialog(),$t(document.body).addClass(le),this._setEscapeEvent(),this._setResizeEvent(),$t(this._element).on(oe.CLICK_DISMISS,de,function(t){return e.hide(t)}),$t(this._dialog).on(oe.MOUSEDOWN_DISMISS,function(){$t(e._element).one(oe.MOUSEUP_DISMISS,function(t){$t(t.target).is(e._element)&&(e._ignoreBackdropClick=!0)})}),this._showBackdrop(function(){return e._showElement(t)}))}},t.hide=function(t){var e=this;if(t&&t.preventDefault(),!this._isTransitioning&&this._isShown){var n=$t.Event(oe.HIDE);if($t(this._element).trigger(n),this._isShown&&!n.isDefaultPrevented()){this._isShown=!1;var i=$t(this._element).hasClass(ce);if(i&&(this._isTransitioning=!0),this._setEscapeEvent(),this._setResizeEvent(),$t(document).off(oe.FOCUSIN),$t(this._element).removeClass(he),$t(this._element).off(oe.CLICK_DISMISS),$t(this._dialog).off(oe.MOUSEDOWN_DISMISS),i){var r=Fn.getTransitionDurationFromElement(this._element);$t(this._element).one(Fn.TRANSITION_END,function(t){return e._hideModal(t)}).emulateTransitionEnd(r)}else this._hideModal()}}},t.dispose=function(){$t.removeData(this._element,te),$t(window,document,this._element,this._backdrop).off(ee),this._config=null,this._element=null,this._dialog=null,this._backdrop=null,this._isShown=null,this._isBodyOverflowing=null,this._ignoreBackdropClick=null,this._scrollbarWidth=null},t.handleUpdate=function(){this._adjustDialog()},t._getConfig=function(t){return t=l({},ie,t),Fn.typeCheckConfig(Xt,t,re),t},t._showElement=function(t){var e=this,n=$t(this._element).hasClass(ce);this._element.parentNode&&this._element.parentNode.nodeType===Node.ELEMENT_NODE||document.body.appendChild(this._element),this._element.style.display="block",this._element.removeAttribute("aria-hidden"),this._element.scrollTop=0,n&&Fn.reflow(this._element),$t(this._element).addClass(he),this._config.focus&&this._enforceFocus();var i=$t.Event(oe.SHOWN,{relatedTarget:t}),r=function(){e._config.focus&&e._element.focus(),e._isTransitioning=!1,$t(e._element).trigger(i)};if(n){var o=Fn.getTransitionDurationFromElement(this._element);$t(this._dialog).one(Fn.TRANSITION_END,r).emulateTransitionEnd(o)}else r()},t._enforceFocus=function(){var e=this;$t(document).off(oe.FOCUSIN).on(oe.FOCUSIN,function(t){document!==t.target&&e._element!==t.target&&0===$t(e._element).has(t.target).length&&e._element.focus()})},t._setEscapeEvent=function(){var e=this;this._isShown&&this._config.keyboard?$t(this._element).on(oe.KEYDOWN_DISMISS,function(t){27===t.which&&(t.preventDefault(),e.hide())}):this._isShown||$t(this._element).off(oe.KEYDOWN_DISMISS)},t._setResizeEvent=function(){var e=this;this._isShown?$t(window).on(oe.RESIZE,function(t){return e.handleUpdate(t)}):$t(window).off(oe.RESIZE)},t._hideModal=function(){var t=this;this._element.style.display="none",this._element.setAttribute("aria-hidden",!0),this._isTransitioning=!1,this._showBackdrop(function(){$t(document.body).removeClass(le),t._resetAdjustments(),t._resetScrollbar(),$t(t._element).trigger(oe.HIDDEN)})},t._removeBackdrop=function(){this._backdrop&&($t(this._backdrop).remove(),this._backdrop=null)},t._showBackdrop=function(t){var e=this,n=$t(this._element).hasClass(ce)?ce:"";if(this._isShown&&this._config.backdrop){if(this._backdrop=document.createElement("div"),this._backdrop.className=ae,n&&this._backdrop.classList.add(n),$t(this._backdrop).appendTo(document.body),$t(this._element).on(oe.CLICK_DISMISS,function(t){e._ignoreBackdropClick?e._ignoreBackdropClick=!1:t.target===t.currentTarget&&("static"===e._config.backdrop?e._element.focus():e.hide())}),n&&Fn.reflow(this._backdrop),$t(this._backdrop).addClass(he),!t)return;if(!n)return void t();var i=Fn.getTransitionDurationFromElement(this._backdrop);$t(this._backdrop).one(Fn.TRANSITION_END,t).emulateTransitionEnd(i)}else if(!this._isShown&&this._backdrop){$t(this._backdrop).removeClass(he);var r=function(){e._removeBackdrop(),t&&t()};if($t(this._element).hasClass(ce)){var o=Fn.getTransitionDurationFromElement(this._backdrop);$t(this._backdrop).one(Fn.TRANSITION_END,r).emulateTransitionEnd(o)}else r()}else t&&t()},t._adjustDialog=function(){var t=this._element.scrollHeight>document.documentElement.clientHeight;!this._isBodyOverflowing&&t&&(this._element.style.paddingLeft=this._scrollbarWidth+"px"),this._isBodyOverflowing&&!t&&(this._element.style.paddingRight=this._scrollbarWidth+"px")},t._resetAdjustments=function(){this._element.style.paddingLeft="",this._element.style.paddingRight=""},t._checkScrollbar=function(){var t=document.body.getBoundingClientRect();this._isBodyOverflowing=t.left+t.right<window.innerWidth,this._scrollbarWidth=this._getScrollbarWidth()},t._setScrollbar=function(){var r=this;if(this._isBodyOverflowing){var t=[].slice.call(document.querySelectorAll(ge)),e=[].slice.call(document.querySelectorAll(_e));$t(t).each(function(t,e){var n=e.style.paddingRight,i=$t(e).css("padding-right");$t(e).data("padding-right",n).css("padding-right",parseFloat(i)+r._scrollbarWidth+"px")}),$t(e).each(function(t,e){var n=e.style.marginRight,i=$t(e).css("margin-right");$t(e).data("margin-right",n).css("margin-right",parseFloat(i)-r._scrollbarWidth+"px")});var n=document.body.style.paddingRight,i=$t(document.body).css("padding-right");$t(document.body).data("padding-right",n).css("padding-right",parseFloat(i)+this._scrollbarWidth+"px")}},t._resetScrollbar=function(){var t=[].slice.call(document.querySelectorAll(ge));$t(t).each(function(t,e){var n=$t(e).data("padding-right");$t(e).removeData("padding-right"),e.style.paddingRight=n||""});var e=[].slice.call(document.querySelectorAll(""+_e));$t(e).each(function(t,e){var n=$t(e).data("margin-right");"undefined"!=typeof n&&$t(e).css("margin-right",n).removeData("margin-right")});var n=$t(document.body).data("padding-right");$t(document.body).removeData("padding-right"),document.body.style.paddingRight=n||""},t._getScrollbarWidth=function(){var t=document.createElement("div");t.className=se,document.body.appendChild(t);var e=t.getBoundingClientRect().width-t.clientWidth;return document.body.removeChild(t),e},r._jQueryInterface=function(n,i){return this.each(function(){var t=$t(this).data(te),e=l({},ie,$t(this).data(),"object"==typeof n&&n?n:{});if(t||(t=new r(this,e),$t(this).data(te,t)),"string"==typeof n){if("undefined"==typeof t[n])throw new TypeError('No method named "'+n+'"');t[n](i)}else e.show&&t.show(i)})},s(r,null,[{key:"VERSION",get:function(){return"4.1.3"}},{key:"Default",get:function(){return ie}}]),r}(),$t(document).on(oe.CLICK_DATA_API,fe,function(t){var e,n=this,i=Fn.getSelectorFromElement(this);i&&(e=document.querySelector(i));var r=$t(e).data(te)?"toggle":l({},$t(e).data(),$t(this).data());"A"!==this.tagName&&"AREA"!==this.tagName||t.preventDefault();var o=$t(e).one(oe.SHOW,function(t){t.isDefaultPrevented()||o.one(oe.HIDDEN,function(){$t(n).is(":visible")&&n.focus()})});me._jQueryInterface.call($t(e),r,this)}),$t.fn[Xt]=me._jQueryInterface,$t.fn[Xt].Constructor=me,$t.fn[Xt].noConflict=function(){return $t.fn[Xt]=ne,me._jQueryInterface},me),zn=(ve="tooltip",Ee="."+(ye="bs.tooltip"),Ce=(pe=e).fn[ve],Te="bs-tooltip",be=new RegExp("(^|\\s)"+Te+"\\S+","g"),Ae={animation:!0,template:'<div class="tooltip" role="tooltip"><div class="arrow"></div><div class="tooltip-inner"></div></div>',trigger:"hover focus",title:"",delay:0,html:!(Ie={AUTO:"auto",TOP:"top",RIGHT:"right",BOTTOM:"bottom",LEFT:"left"}),selector:!(Se={animation:"boolean",template:"string",title:"(string|element|function)",trigger:"string",delay:"(number|object)",html:"boolean",selector:"(string|boolean)",placement:"(string|function)",offset:"(number|string)",container:"(string|element|boolean)",fallbackPlacement:"(string|array)",boundary:"(string|element)"}),placement:"top",offset:0,container:!1,fallbackPlacement:"flip",boundary:"scrollParent"},we="out",Ne={HIDE:"hide"+Ee,HIDDEN:"hidden"+Ee,SHOW:(De="show")+Ee,SHOWN:"shown"+Ee,INSERTED:"inserted"+Ee,CLICK:"click"+Ee,FOCUSIN:"focusin"+Ee,FOCUSOUT:"focusout"+Ee,MOUSEENTER:"mouseenter"+Ee,MOUSELEAVE:"mouseleave"+Ee},Oe="fade",ke="show",Pe=".tooltip-inner",je=".arrow",He="hover",Le="focus",Re="click",xe="manual",We=function(){function i(t,e){if("undefined"==typeof h)throw new TypeError("Bootstrap tooltips require Popper.js (https://popper.js.org)");this._isEnabled=!0,this._timeout=0,this._hoverState="",this._activeTrigger={},this._popper=null,this.element=t,this.config=this._getConfig(e),this.tip=null,this._setListeners()}var t=i.prototype;return t.enable=function(){this._isEnabled=!0},t.disable=function(){this._isEnabled=!1},t.toggleEnabled=function(){this._isEnabled=!this._isEnabled},t.toggle=function(t){if(this._isEnabled)if(t){var e=this.constructor.DATA_KEY,n=pe(t.currentTarget).data(e);n||(n=new this.constructor(t.currentTarget,this._getDelegateConfig()),pe(t.currentTarget).data(e,n)),n._activeTrigger.click=!n._activeTrigger.click,n._isWithActiveTrigger()?n._enter(null,n):n._leave(null,n)}else{if(pe(this.getTipElement()).hasClass(ke))return void this._leave(null,this);this._enter(null,this)}},t.dispose=function(){clearTimeout(this._timeout),pe.removeData(this.element,this.constructor.DATA_KEY),pe(this.element).off(this.constructor.EVENT_KEY),pe(this.element).closest(".modal").off("hide.bs.modal"),this.tip&&pe(this.tip).remove(),this._isEnabled=null,this._timeout=null,this._hoverState=null,(this._activeTrigger=null)!==this._popper&&this._popper.destroy(),this._popper=null,this.element=null,this.config=null,this.tip=null},t.show=function(){var e=this;if("none"===pe(this.element).css("display"))throw new Error("Please use show on visible elements");var t=pe.Event(this.constructor.Event.SHOW);if(this.isWithContent()&&this._isEnabled){pe(this.element).trigger(t);var n=pe.contains(this.element.ownerDocument.documentElement,this.element);if(t.isDefaultPrevented()||!n)return;var i=this.getTipElement(),r=Fn.getUID(this.constructor.NAME);i.setAttribute("id",r),this.element.setAttribute("aria-describedby",r),this.setContent(),this.config.animation&&pe(i).addClass(Oe);var o="function"==typeof this.config.placement?this.config.placement.call(this,i,this.element):this.config.placement,s=this._getAttachment(o);this.addAttachmentClass(s);var a=!1===this.config.container?document.body:pe(document).find(this.config.container);pe(i).data(this.constructor.DATA_KEY,this),pe.contains(this.element.ownerDocument.documentElement,this.tip)||pe(i).appendTo(a),pe(this.element).trigger(this.constructor.Event.INSERTED),this._popper=new h(this.element,i,{placement:s,modifiers:{offset:{offset:this.config.offset},flip:{behavior:this.config.fallbackPlacement},arrow:{element:je},preventOverflow:{boundariesElement:this.config.boundary}},onCreate:function(t){t.originalPlacement!==t.placement&&e._handlePopperPlacementChange(t)},onUpdate:function(t){e._handlePopperPlacementChange(t)}}),pe(i).addClass(ke),"ontouchstart"in document.documentElement&&pe(document.body).children().on("mouseover",null,pe.noop);var l=function(){e.config.animation&&e._fixTransition();var t=e._hoverState;e._hoverState=null,pe(e.element).trigger(e.constructor.Event.SHOWN),t===we&&e._leave(null,e)};if(pe(this.tip).hasClass(Oe)){var c=Fn.getTransitionDurationFromElement(this.tip);pe(this.tip).one(Fn.TRANSITION_END,l).emulateTransitionEnd(c)}else l()}},t.hide=function(t){var e=this,n=this.getTipElement(),i=pe.Event(this.constructor.Event.HIDE),r=function(){e._hoverState!==De&&n.parentNode&&n.parentNode.removeChild(n),e._cleanTipClass(),e.element.removeAttribute("aria-describedby"),pe(e.element).trigger(e.constructor.Event.HIDDEN),null!==e._popper&&e._popper.destroy(),t&&t()};if(pe(this.element).trigger(i),!i.isDefaultPrevented()){if(pe(n).removeClass(ke),"ontouchstart"in document.documentElement&&pe(document.body).children().off("mouseover",null,pe.noop),this._activeTrigger[Re]=!1,this._activeTrigger[Le]=!1,this._activeTrigger[He]=!1,pe(this.tip).hasClass(Oe)){var o=Fn.getTransitionDurationFromElement(n);pe(n).one(Fn.TRANSITION_END,r).emulateTransitionEnd(o)}else r();this._hoverState=""}},t.update=function(){null!==this._popper&&this._popper.scheduleUpdate()},t.isWithContent=function(){return Boolean(this.getTitle())},t.addAttachmentClass=function(t){pe(this.getTipElement()).addClass(Te+"-"+t)},t.getTipElement=function(){return this.tip=this.tip||pe(this.config.template)[0],this.tip},t.setContent=function(){var t=this.getTipElement();this.setElementContent(pe(t.querySelectorAll(Pe)),this.getTitle()),pe(t).removeClass(Oe+" "+ke)},t.setElementContent=function(t,e){var n=this.config.html;"object"==typeof e&&(e.nodeType||e.jquery)?n?pe(e).parent().is(t)||t.empty().append(e):t.text(pe(e).text()):t[n?"html":"text"](e)},t.getTitle=function(){var t=this.element.getAttribute("data-original-title");return t||(t="function"==typeof this.config.title?this.config.title.call(this.element):this.config.title),t},t._getAttachment=function(t){return Ie[t.toUpperCase()]},t._setListeners=function(){var i=this;this.config.trigger.split(" ").forEach(function(t){if("click"===t)pe(i.element).on(i.constructor.Event.CLICK,i.config.selector,function(t){return i.toggle(t)});else if(t!==xe){var e=t===He?i.constructor.Event.MOUSEENTER:i.constructor.Event.FOCUSIN,n=t===He?i.constructor.Event.MOUSELEAVE:i.constructor.Event.FOCUSOUT;pe(i.element).on(e,i.config.selector,function(t){return i._enter(t)}).on(n,i.config.selector,function(t){return i._leave(t)})}pe(i.element).closest(".modal").on("hide.bs.modal",function(){return i.hide()})}),this.config.selector?this.config=l({},this.config,{trigger:"manual",selector:""}):this._fixTitle()},t._fixTitle=function(){var t=typeof this.element.getAttribute("data-original-title");(this.element.getAttribute("title")||"string"!==t)&&(this.element.setAttribute("data-original-title",this.element.getAttribute("title")||""),this.element.setAttribute("title",""))},t._enter=function(t,e){var n=this.constructor.DATA_KEY;(e=e||pe(t.currentTarget).data(n))||(e=new this.constructor(t.currentTarget,this._getDelegateConfig()),pe(t.currentTarget).data(n,e)),t&&(e._activeTrigger["focusin"===t.type?Le:He]=!0),pe(e.getTipElement()).hasClass(ke)||e._hoverState===De?e._hoverState=De:(clearTimeout(e._timeout),e._hoverState=De,e.config.delay&&e.config.delay.show?e._timeout=setTimeout(function(){e._hoverState===De&&e.show()},e.config.delay.show):e.show())},t._leave=function(t,e){var n=this.constructor.DATA_KEY;(e=e||pe(t.currentTarget).data(n))||(e=new this.constructor(t.currentTarget,this._getDelegateConfig()),pe(t.currentTarget).data(n,e)),t&&(e._activeTrigger["focusout"===t.type?Le:He]=!1),e._isWithActiveTrigger()||(clearTimeout(e._timeout),e._hoverState=we,e.config.delay&&e.config.delay.hide?e._timeout=setTimeout(function(){e._hoverState===we&&e.hide()},e.config.delay.hide):e.hide())},t._isWithActiveTrigger=function(){for(var t in this._activeTrigger)if(this._activeTrigger[t])return!0;return!1},t._getConfig=function(t){return"number"==typeof(t=l({},this.constructor.Default,pe(this.element).data(),"object"==typeof t&&t?t:{})).delay&&(t.delay={show:t.delay,hide:t.delay}),"number"==typeof t.title&&(t.title=t.title.toString()),"number"==typeof t.content&&(t.content=t.content.toString()),Fn.typeCheckConfig(ve,t,this.constructor.DefaultType),t},t._getDelegateConfig=function(){var t={};if(this.config)for(var e in this.config)this.constructor.Default[e]!==this.config[e]&&(t[e]=this.config[e]);return t},t._cleanTipClass=function(){var t=pe(this.getTipElement()),e=t.attr("class").match(be);null!==e&&e.length&&t.removeClass(e.join(""))},t._handlePopperPlacementChange=function(t){var e=t.instance;this.tip=e.popper,this._cleanTipClass(),this.addAttachmentClass(this._getAttachment(t.placement))},t._fixTransition=function(){var t=this.getTipElement(),e=this.config.animation;null===t.getAttribute("x-placement")&&(pe(t).removeClass(Oe),this.config.animation=!1,this.hide(),this.show(),this.config.animation=e)},i._jQueryInterface=function(n){return this.each(function(){var t=pe(this).data(ye),e="object"==typeof n&&n;if((t||!/dispose|hide/.test(n))&&(t||(t=new i(this,e),pe(this).data(ye,t)),"string"==typeof n)){if("undefined"==typeof t[n])throw new TypeError('No method named "'+n+'"');t[n]()}})},s(i,null,[{key:"VERSION",get:function(){return"4.1.3"}},{key:"Default",get:function(){return Ae}},{key:"NAME",get:function(){return ve}},{key:"DATA_KEY",get:function(){return ye}},{key:"Event",get:function(){return Ne}},{key:"EVENT_KEY",get:function(){return Ee}},{key:"DefaultType",get:function(){return Se}}]),i}(),pe.fn[ve]=We._jQueryInterface,pe.fn[ve].Constructor=We,pe.fn[ve].noConflict=function(){return pe.fn[ve]=Ce,We._jQueryInterface},We),Jn=(qe="popover",Ke="."+(Fe="bs.popover"),Me=(Ue=e).fn[qe],Qe="bs-popover",Be=new RegExp("(^|\\s)"+Qe+"\\S+","g"),Ve=l({},zn.Default,{placement:"right",trigger:"click",content:"",template:'<div class="popover" role="tooltip"><div class="arrow"></div><h3 class="popover-header"></h3><div class="popover-body"></div></div>'}),Ye=l({},zn.DefaultType,{content:"(string|element|function)"}),ze="fade",Ze=".popover-header",Ge=".popover-body",$e={HIDE:"hide"+Ke,HIDDEN:"hidden"+Ke,SHOW:(Je="show")+Ke,SHOWN:"shown"+Ke,INSERTED:"inserted"+Ke,CLICK:"click"+Ke,FOCUSIN:"focusin"+Ke,FOCUSOUT:"focusout"+Ke,MOUSEENTER:"mouseenter"+Ke,MOUSELEAVE:"mouseleave"+Ke},Xe=function(t){var e,n;function i(){return t.apply(this,arguments)||this}n=t,(e=i).prototype=Object.create(n.prototype),(e.prototype.constructor=e).__proto__=n;var r=i.prototype;return r.isWithContent=function(){return this.getTitle()||this._getContent()},r.addAttachmentClass=function(t){Ue(this.getTipElement()).addClass(Qe+"-"+t)},r.getTipElement=function(){return this.tip=this.tip||Ue(this.config.template)[0],this.tip},r.setContent=function(){var t=Ue(this.getTipElement());this.setElementContent(t.find(Ze),this.getTitle());var e=this._getContent();"function"==typeof e&&(e=e.call(this.element)),this.setElementContent(t.find(Ge),e),t.removeClass(ze+" "+Je)},r._getContent=function(){return this.element.getAttribute("data-content")||this.config.content},r._cleanTipClass=function(){var t=Ue(this.getTipElement()),e=t.attr("class").match(Be);null!==e&&0<e.length&&t.removeClass(e.join(""))},i._jQueryInterface=function(n){return this.each(function(){var t=Ue(this).data(Fe),e="object"==typeof n?n:null;if((t||!/destroy|hide/.test(n))&&(t||(t=new i(this,e),Ue(this).data(Fe,t)),"string"==typeof n)){if("undefined"==typeof t[n])throw new TypeError('No method named "'+n+'"');t[n]()}})},s(i,null,[{key:"VERSION",get:function(){return"4.1.3"}},{key:"Default",get:function(){return Ve}},{key:"NAME",get:function(){return qe}},{key:"DATA_KEY",get:function(){return Fe}},{key:"Event",get:function(){return $e}},{key:"EVENT_KEY",get:function(){return Ke}},{key:"DefaultType",get:function(){return Ye}}]),i}(zn),Ue.fn[qe]=Xe._jQueryInterface,Ue.fn[qe].Constructor=Xe,Ue.fn[qe].noConflict=function(){return Ue.fn[qe]=Me,Xe._jQueryInterface},Xe),Zn=(en="scrollspy",rn="."+(nn="bs.scrollspy"),on=(tn=e).fn[en],sn={offset:10,method:"auto",target:""},an={offset:"number",method:"string",target:"(string|element)"},ln={ACTIVATE:"activate"+rn,SCROLL:"scroll"+rn,LOAD_DATA_API:"load"+rn+".data-api"},cn="dropdown-item",hn="active",un='[data-spy="scroll"]',fn=".active",dn=".nav, .list-group",gn=".nav-link",_n=".nav-item",mn=".list-group-item",pn=".dropdown",vn=".dropdown-item",yn=".dropdown-toggle",En="offset",Cn="position",Tn=function(){function n(t,e){var n=this;this._element=t,this._scrollElement="BODY"===t.tagName?window:t,this._config=this._getConfig(e),this._selector=this._config.target+" "+gn+","+this._config.target+" "+mn+","+this._config.target+" "+vn,this._offsets=[],this._targets=[],this._activeTarget=null,this._scrollHeight=0,tn(this._scrollElement).on(ln.SCROLL,function(t){return n._process(t)}),this.refresh(),this._process()}var t=n.prototype;return t.refresh=function(){var e=this,t=this._scrollElement===this._scrollElement.window?En:Cn,r="auto"===this._config.method?t:this._config.method,o=r===Cn?this._getScrollTop():0;this._offsets=[],this._targets=[],this._scrollHeight=this._getScrollHeight(),[].slice.call(document.querySelectorAll(this._selector)).map(function(t){var e,n=Fn.getSelectorFromElement(t);if(n&&(e=document.querySelector(n)),e){var i=e.getBoundingClientRect();if(i.width||i.height)return[tn(e)[r]().top+o,n]}return null}).filter(function(t){return t}).sort(function(t,e){return t[0]-e[0]}).forEach(function(t){e._offsets.push(t[0]),e._targets.push(t[1])})},t.dispose=function(){tn.removeData(this._element,nn),tn(this._scrollElement).off(rn),this._element=null,this._scrollElement=null,this._config=null,this._selector=null,this._offsets=null,this._targets=null,this._activeTarget=null,this._scrollHeight=null},t._getConfig=function(t){if("string"!=typeof(t=l({},sn,"object"==typeof t&&t?t:{})).target){var e=tn(t.target).attr("id");e||(e=Fn.getUID(en),tn(t.target).attr("id",e)),t.target="#"+e}return Fn.typeCheckConfig(en,t,an),t},t._getScrollTop=function(){return this._scrollElement===window?this._scrollElement.pageYOffset:this._scrollElement.scrollTop},t._getScrollHeight=function(){return this._scrollElement.scrollHeight||Math.max(document.body.scrollHeight,document.documentElement.scrollHeight)},t._getOffsetHeight=function(){return this._scrollElement===window?window.innerHeight:this._scrollElement.getBoundingClientRect().height},t._process=function(){var t=this._getScrollTop()+this._config.offset,e=this._getScrollHeight(),n=this._config.offset+e-this._getOffsetHeight();if(this._scrollHeight!==e&&this.refresh(),n<=t){var i=this._targets[this._targets.length-1];this._activeTarget!==i&&this._activate(i)}else{if(this._activeTarget&&t<this._offsets[0]&&0<this._offsets[0])return this._activeTarget=null,void this._clear();for(var r=this._offsets.length;r--;){this._activeTarget!==this._targets[r]&&t>=this._offsets[r]&&("undefined"==typeof this._offsets[r+1]||t<this._offsets[r+1])&&this._activate(this._targets[r])}}},t._activate=function(e){this._activeTarget=e,this._clear();var t=this._selector.split(",");t=t.map(function(t){return t+'[data-target="'+e+'"],'+t+'[href="'+e+'"]'});var n=tn([].slice.call(document.querySelectorAll(t.join(","))));n.hasClass(cn)?(n.closest(pn).find(yn).addClass(hn),n.addClass(hn)):(n.addClass(hn),n.parents(dn).prev(gn+", "+mn).addClass(hn),n.parents(dn).prev(_n).children(gn).addClass(hn)),tn(this._scrollElement).trigger(ln.ACTIVATE,{relatedTarget:e})},t._clear=function(){var t=[].slice.call(document.querySelectorAll(this._selector));tn(t).filter(fn).removeClass(hn)},n._jQueryInterface=function(e){return this.each(function(){var t=tn(this).data(nn);if(t||(t=new n(this,"object"==typeof e&&e),tn(this).data(nn,t)),"string"==typeof e){if("undefined"==typeof t[e])throw new TypeError('No method named "'+e+'"');t[e]()}})},s(n,null,[{key:"VERSION",get:function(){return"4.1.3"}},{key:"Default",get:function(){return sn}}]),n}(),tn(window).on(ln.LOAD_DATA_API,function(){for(var t=[].slice.call(document.querySelectorAll(un)),e=t.length;e--;){var n=tn(t[e]);Tn._jQueryInterface.call(n,n.data())}}),tn.fn[en]=Tn._jQueryInterface,tn.fn[en].Constructor=Tn,tn.fn[en].noConflict=function(){return tn.fn[en]=on,Tn._jQueryInterface},Tn),Gn=(In="."+(Sn="bs.tab"),An=(bn=e).fn.tab,Dn={HIDE:"hide"+In,HIDDEN:"hidden"+In,SHOW:"show"+In,SHOWN:"shown"+In,CLICK_DATA_API:"click"+In+".data-api"},wn="dropdown-menu",Nn="active",On="disabled",kn="fade",Pn="show",jn=".dropdown",Hn=".nav, .list-group",Ln=".active",Rn="> li > .active",xn='[data-toggle="tab"], [data-toggle="pill"], [data-toggle="list"]',Wn=".dropdown-toggle",Un="> .dropdown-menu .active",qn=function(){function i(t){this._element=t}var t=i.prototype;return t.show=function(){var n=this;if(!(this._element.parentNode&&this._element.parentNode.nodeType===Node.ELEMENT_NODE&&bn(this._element).hasClass(Nn)||bn(this._element).hasClass(On))){var t,i,e=bn(this._element).closest(Hn)[0],r=Fn.getSelectorFromElement(this._element);if(e){var o="UL"===e.nodeName?Rn:Ln;i=(i=bn.makeArray(bn(e).find(o)))[i.length-1]}var s=bn.Event(Dn.HIDE,{relatedTarget:this._element}),a=bn.Event(Dn.SHOW,{relatedTarget:i});if(i&&bn(i).trigger(s),bn(this._element).trigger(a),!a.isDefaultPrevented()&&!s.isDefaultPrevented()){r&&(t=document.querySelector(r)),this._activate(this._element,e);var l=function(){var t=bn.Event(Dn.HIDDEN,{relatedTarget:n._element}),e=bn.Event(Dn.SHOWN,{relatedTarget:i});bn(i).trigger(t),bn(n._element).trigger(e)};t?this._activate(t,t.parentNode,l):l()}}},t.dispose=function(){bn.removeData(this._element,Sn),this._element=null},t._activate=function(t,e,n){var i=this,r=("UL"===e.nodeName?bn(e).find(Rn):bn(e).children(Ln))[0],o=n&&r&&bn(r).hasClass(kn),s=function(){return i._transitionComplete(t,r,n)};if(r&&o){var a=Fn.getTransitionDurationFromElement(r);bn(r).one(Fn.TRANSITION_END,s).emulateTransitionEnd(a)}else s()},t._transitionComplete=function(t,e,n){if(e){bn(e).removeClass(Pn+" "+Nn);var i=bn(e.parentNode).find(Un)[0];i&&bn(i).removeClass(Nn),"tab"===e.getAttribute("role")&&e.setAttribute("aria-selected",!1)}if(bn(t).addClass(Nn),"tab"===t.getAttribute("role")&&t.setAttribute("aria-selected",!0),Fn.reflow(t),bn(t).addClass(Pn),t.parentNode&&bn(t.parentNode).hasClass(wn)){var r=bn(t).closest(jn)[0];if(r){var o=[].slice.call(r.querySelectorAll(Wn));bn(o).addClass(Nn)}t.setAttribute("aria-expanded",!0)}n&&n()},i._jQueryInterface=function(n){return this.each(function(){var t=bn(this),e=t.data(Sn);if(e||(e=new i(this),t.data(Sn,e)),"string"==typeof n){if("undefined"==typeof e[n])throw new TypeError('No method named "'+n+'"');e[n]()}})},s(i,null,[{key:"VERSION",get:function(){return"4.1.3"}}]),i}(),bn(document).on(Dn.CLICK_DATA_API,xn,function(t){t.preventDefault(),qn._jQueryInterface.call(bn(this),"show")}),bn.fn.tab=qn._jQueryInterface,bn.fn.tab.Constructor=qn,bn.fn.tab.noConflict=function(){return bn.fn.tab=An,qn._jQueryInterface},qn);!function(t){if("undefined"==typeof t)throw new TypeError("Bootstrap's JavaScript requires jQuery. jQuery must be included before Bootstrap's JavaScript.");var e=t.fn.jquery.split(" ")[0].split(".");if(e[0]<2&&e[1]<9||1===e[0]&&9===e[1]&&e[2]<1||4<=e[0])throw new Error("Bootstrap's JavaScript requires at least jQuery v1.9.1 but less than v4.0.0")}(e),t.Util=Fn,t.Alert=Kn,t.Button=Mn,t.Carousel=Qn,t.Collapse=Bn,t.Dropdown=Vn,t.Modal=Yn,t.Popover=Jn,t.Scrollspy=Zn,t.Tab=Gn,t.Tooltip=zn,Object.defineProperty(t,"__esModule",{value:!0})});
//# sourceMappingURL=bootstrap.min.js.map
