# Supplementary material for: Development of In-Browser Simulators for Medical Education: Introduction of a Novel Software Toolchain
Source: J Med Internet Res. 2019 Jul 3;21(7):e14160. doi: 10.2196/14160 (PMC6786851; doi:10.2196/14160)
Supplement: Multimedia Appendix 2 [file jmir_v21i7e14160_app2.zip › Nephron-Static/main.css]

html {
  position: relative;
  min-height: 100%;
}

header {
  background-color: #191f21;
  height: 6vh;
  color: #f8f8f8;
  margin-bottom: 0.5vh;
}

header .row {
  height: 6vh;
}

header h1.header-text {
  font-weight: 300;
  font-size: 1.7rem;
}

body {
  margin-bottom: 2em;
}

img.kofrlab-logo {
  height: 5vh;
}

#content-frame {
  border: 0;
  width: 80%;
  height: 90vh;
  overflow:visible;
}

#left-arrow {
  position: absolute;
  top: 50vh;
  left: 1.5vw;
  font-size: 4em;
  z-index: 1000;
}

#right-arrow {
  position: absolute;
  top: 50vh;
  left: 97vw;
  font-size: 4em;
  z-index: 1000;
}

.arrow a:link    { color: #cfd5dc } 
.arrow a:visited { color: #cfd5dc }
.arrow a:hover   { 
  color: #2383f1;
  text-decoration: none;
}
.arrow a:active  { color: #2383f1 }
