# Supplementary material for: Development of In-Browser Simulators for Medical Education: Introduction of a Novel Software Toolchain
Source: J Med Internet Res. 2019 Jul 3;21(7):e14160. doi: 10.2196/14160 (PMC6786851; doi:10.2196/14160)
Supplement: Multimedia Appendix 2 [file jmir_v21i7e14160_app2.zip › Nephron-Static/nephron.css]

#nephron-img {
  height: 100vh;
}

h2 {
  padding-top: 3vh;
  padding-bottom: 3vh;
}

.hoverable {
  padding-top: 3vh;
  padding-bottom: 3vh;
}

.carousel-indicators li {
  background-color: #abc2dc;
}

.carousel-indicators li.active {
  background-color: #4d81bd;
}

.carousel-indicators { 
  bottom: -20px;
}

a:link    { color: #405771 } 
a:visited { color: #405771 }
a:hover   { color: #2383f1 }
a:active  { color: #2383f1 }
