# Supplementary material for: Development of In-Browser Simulators for Medical Education: Introduction of a Novel Software Toolchain
Source: J Med Internet Res. 2019 Jul 3;21(7):e14160. doi: 10.2196/14160 (PMC6786851; doi:10.2196/14160)
Supplement: Multimedia Appendix 2 [file jmir_v21i7e14160_app2.zip › Nephron-Static/popper.min.js]

/*
 Copyright (C) Federico Zivolo 2018
 Distributed under the MIT License (license terms are at http://opensource.org/licenses/MIT).
 */(function(e,t){'object'==typeof exports&&'undefined'!=typeof module?module.exports=t():'function'==typeof define&&define.amd?define(t):e.Popper=t()})(this,function(){'use strict';function e(e){return e&&'[object Function]'==={}.toString.call(e)}function t(e,t){if(1!==e.nodeType)return[];var o=getComputedStyle(e,null);return t?o[t]:o}function o(e){return'HTML'===e.nodeName?e:e.parentNode||e.host}function n(e){if(!e)return document.body;switch(e.nodeName){case'HTML':case'BODY':return e.ownerDocument.body;case'#document':return e.body;}var i=t(e),r=i.overflow,p=i.overflowX,s=i.overflowY;return /(auto|scroll|overlay)/.test(r+s+p)?e:n(o(e))}function r(e){return 11===e?re:10===e?pe:re||pe}function p(e){if(!e)return document.documentElement;for(var o=r(10)?document.body:null,n=e.offsetParent;n===o&&e.nextElementSibling;)n=(e=e.nextElementSibling).offsetParent;var i=n&&n.nodeName;return i&&'BODY'!==i&&'HTML'!==i?-1!==['TD','TABLE'].indexOf(n.nodeName)&&'static'===t(n,'position')?p(n):n:e?e.ownerDocument.documentElement:document.documentElement}function s(e){var t=e.nodeName;return'BODY'!==t&&('HTML'===t||p(e.firstElementChild)===e)}function d(e){return null===e.parentNode?e:d(e.parentNode)}function a(e,t){if(!e||!e.nodeType||!t||!t.nodeType)return document.documentElement;var o=e.compareDocumentPosition(t)&Node.DOCUMENT_POSITION_FOLLOWING,n=o?e:t,i=o?t:e,r=document.createRange();r.setStart(n,0),r.setEnd(i,0);var l=r.commonAncestorContainer;if(e!==l&&t!==l||n.contains(i))return s(l)?l:p(l);var f=d(e);return f.host?a(f.host,t):a(e,d(t).host)}function l(e){var t=1<arguments.length&&void 0!==arguments[1]?arguments[1]:'top',o='top'===t?'scrollTop':'scrollLeft',n=e.nodeName;if('BODY'===n||'HTML'===n){var i=e.ownerDocument.documentElement,r=e.ownerDocument.scrollingElement||i;return r[o]}return e[o]}function f(e,t){var o=2<arguments.length&&void 0!==arguments[2]&&arguments[2],n=l(t,'top'),i=l(t,'left'),r=o?-1:1;return e.top+=n*r,e.bottom+=n*r,e.left+=i*r,e.right+=i*r,e}function m(e,t){var o='x'===t?'Left':'Top',n='Left'==o?'Right':'Bottom';return parseFloat(e['border'+o+'Width'],10)+parseFloat(e['border'+n+'Width'],10)}function h(e,t,o,n){return $(t['offset'+e],t['scroll'+e],o['client'+e],o['offset'+e],o['scroll'+e],r(10)?o['offset'+e]+n['margin'+('Height'===e?'Top':'Left')]+n['margin'+('Height'===e?'Bottom':'Right')]:0)}function c(){var e=document.body,t=document.documentElement,o=r(10)&&getComputedStyle(t);return{height:h('Height',e,t,o),width:h('Width',e,t,o)}}function g(e){return le({},e,{right:e.left+e.width,bottom:e.top+e.height})}function u(e){var o={};try{if(r(10)){o=e.getBoundingClientRect();var n=l(e,'top'),i=l(e,'left');o.top+=n,o.left+=i,o.bottom+=n,o.right+=i}else o=e.getBoundingClientRect()}catch(t){}var p={left:o.left,top:o.top,width:o.right-o.left,height:o.bottom-o.top},s='HTML'===e.nodeName?c():{},d=s.width||e.clientWidth||p.right-p.left,a=s.height||e.clientHeight||p.bottom-p.top,f=e.offsetWidth-d,h=e.offsetHeight-a;if(f||h){var u=t(e);f-=m(u,'x'),h-=m(u,'y'),p.width-=f,p.height-=h}return g(p)}function b(e,o){var i=2<arguments.length&&void 0!==arguments[2]&&arguments[2],p=r(10),s='HTML'===o.nodeName,d=u(e),a=u(o),l=n(e),m=t(o),h=parseFloat(m.borderTopWidth,10),c=parseFloat(m.borderLeftWidth,10);i&&'HTML'===o.nodeName&&(a.top=$(a.top,0),a.left=$(a.left,0));var b=g({top:d.top-a.top-h,left:d.left-a.left-c,width:d.width,height:d.height});if(b.marginTop=0,b.marginLeft=0,!p&&s){var y=parseFloat(m.marginTop,10),w=parseFloat(m.marginLeft,10);b.top-=h-y,b.bottom-=h-y,b.left-=c-w,b.right-=c-w,b.marginTop=y,b.marginLeft=w}return(p&&!i?o.contains(l):o===l&&'BODY'!==l.nodeName)&&(b=f(b,o)),b}function y(e){var t=1<arguments.length&&void 0!==arguments[1]&&arguments[1],o=e.ownerDocument.documentElement,n=b(e,o),i=$(o.clientWidth,window.innerWidth||0),r=$(o.clientHeight,window.innerHeight||0),p=t?0:l(o),s=t?0:l(o,'left'),d={top:p-n.top+n.marginTop,left:s-n.left+n.marginLeft,width:i,height:r};return g(d)}function w(e){var n=e.nodeName;return'BODY'===n||'HTML'===n?!1:'fixed'===t(e,'position')||w(o(e))}function E(e){if(!e||!e.parentElement||r())return document.documentElement;for(var o=e.parentElement;o&&'none'===t(o,'transform');)o=o.parentElement;return o||document.documentElement}function v(e,t,i,r){var p=4<arguments.length&&void 0!==arguments[4]&&arguments[4],s={top:0,left:0},d=p?E(e):a(e,t);if('viewport'===r)s=y(d,p);else{var l;'scrollParent'===r?(l=n(o(t)),'BODY'===l.nodeName&&(l=e.ownerDocument.documentElement)):'window'===r?l=e.ownerDocument.documentElement:l=r;var f=b(l,d,p);if('HTML'===l.nodeName&&!w(d)){var m=c(),h=m.height,g=m.width;s.top+=f.top-f.marginTop,s.bottom=h+f.top,s.left+=f.left-f.marginLeft,s.right=g+f.left}else s=f}return s.left+=i,s.top+=i,s.right-=i,s.bottom-=i,s}function x(e){var t=e.width,o=e.height;return t*o}function O(e,t,o,n,i){var r=5<arguments.length&&void 0!==arguments[5]?arguments[5]:0;if(-1===e.indexOf('auto'))return e;var p=v(o,n,r,i),s={top:{width:p.width,height:t.top-p.top},right:{width:p.right-t.right,height:p.height},bottom:{width:p.width,height:p.bottom-t.bottom},left:{width:t.left-p.left,height:p.height}},d=Object.keys(s).map(function(e){return le({key:e},s[e],{area:x(s[e])})}).sort(function(e,t){return t.area-e.area}),a=d.filter(function(e){var t=e.width,n=e.height;return t>=o.clientWidth&&n>=o.clientHeight}),l=0<a.length?a[0].key:d[0].key,f=e.split('-')[1];return l+(f?'-'+f:'')}function L(e,t,o){var n=3<arguments.length&&void 0!==arguments[3]?arguments[3]:null,i=n?E(t):a(t,o);return b(o,i,n)}function S(e){var t=getComputedStyle(e),o=parseFloat(t.marginTop)+parseFloat(t.marginBottom),n=parseFloat(t.marginLeft)+parseFloat(t.marginRight),i={width:e.offsetWidth+n,height:e.offsetHeight+o};return i}function T(e){var t={left:'right',right:'left',bottom:'top',top:'bottom'};return e.replace(/left|right|bottom|top/g,function(e){return t[e]})}function C(e,t,o){o=o.split('-')[0];var n=S(e),i={width:n.width,height:n.height},r=-1!==['right','left'].indexOf(o),p=r?'top':'left',s=r?'left':'top',d=r?'height':'width',a=r?'width':'height';return i[p]=t[p]+t[d]/2-n[d]/2,i[s]=o===s?t[s]-n[a]:t[T(s)],i}function D(e,t){return Array.prototype.find?e.find(t):e.filter(t)[0]}function N(e,t,o){if(Array.prototype.findIndex)return e.findIndex(function(e){return e[t]===o});var n=D(e,function(e){return e[t]===o});return e.indexOf(n)}function P(t,o,n){var i=void 0===n?t:t.slice(0,N(t,'name',n));return i.forEach(function(t){t['function']&&console.warn('`modifier.function` is deprecated, use `modifier.fn`!');var n=t['function']||t.fn;t.enabled&&e(n)&&(o.offsets.popper=g(o.offsets.popper),o.offsets.reference=g(o.offsets.reference),o=n(o,t))}),o}function k(){if(!this.state.isDestroyed){var e={instance:this,styles:{},arrowStyles:{},attributes:{},flipped:!1,offsets:{}};e.offsets.reference=L(this.state,this.popper,this.reference,this.options.positionFixed),e.placement=O(this.options.placement,e.offsets.reference,this.popper,this.reference,this.options.modifiers.flip.boundariesElement,this.options.modifiers.flip.padding),e.originalPlacement=e.placement,e.positionFixed=this.options.positionFixed,e.offsets.popper=C(this.popper,e.offsets.reference,e.placement),e.offsets.popper.position=this.options.positionFixed?'fixed':'absolute',e=P(this.modifiers,e),this.state.isCreated?this.options.onUpdate(e):(this.state.isCreated=!0,this.options.onCreate(e))}}function W(e,t){return e.some(function(e){var o=e.name,n=e.enabled;return n&&o===t})}function B(e){for(var t=[!1,'ms','Webkit','Moz','O'],o=e.charAt(0).toUpperCase()+e.slice(1),n=0;n<t.length;n++){var i=t[n],r=i?''+i+o:e;if('undefined'!=typeof document.body.style[r])return r}return null}function H(){return this.state.isDestroyed=!0,W(this.modifiers,'applyStyle')&&(this.popper.removeAttribute('x-placement'),this.popper.style.position='',this.popper.style.top='',this.popper.style.left='',this.popper.style.right='',this.popper.style.bottom='',this.popper.style.willChange='',this.popper.style[B('transform')]=''),this.disableEventListeners(),this.options.removeOnDestroy&&this.popper.parentNode.removeChild(this.popper),this}function A(e){var t=e.ownerDocument;return t?t.defaultView:window}function M(e,t,o,i){var r='BODY'===e.nodeName,p=r?e.ownerDocument.defaultView:e;p.addEventListener(t,o,{passive:!0}),r||M(n(p.parentNode),t,o,i),i.push(p)}function I(e,t,o,i){o.updateBound=i,A(e).addEventListener('resize',o.updateBound,{passive:!0});var r=n(e);return M(r,'scroll',o.updateBound,o.scrollParents),o.scrollElement=r,o.eventsEnabled=!0,o}function F(){this.state.eventsEnabled||(this.state=I(this.reference,this.options,this.state,this.scheduleUpdate))}function R(e,t){return A(e).removeEventListener('resize',t.updateBound),t.scrollParents.forEach(function(e){e.removeEventListener('scroll',t.updateBound)}),t.updateBound=null,t.scrollParents=[],t.scrollElement=null,t.eventsEnabled=!1,t}function U(){this.state.eventsEnabled&&(cancelAnimationFrame(this.scheduleUpdate),this.state=R(this.reference,this.state))}function Y(e){return''!==e&&!isNaN(parseFloat(e))&&isFinite(e)}function j(e,t){Object.keys(t).forEach(function(o){var n='';-1!==['width','height','top','right','bottom','left'].indexOf(o)&&Y(t[o])&&(n='px'),e.style[o]=t[o]+n})}function K(e,t){Object.keys(t).forEach(function(o){var n=t[o];!1===n?e.removeAttribute(o):e.setAttribute(o,t[o])})}function q(e,t,o){var n=D(e,function(e){var o=e.name;return o===t}),i=!!n&&e.some(function(e){return e.name===o&&e.enabled&&e.order<n.order});if(!i){var r='`'+t+'`';console.warn('`'+o+'`'+' modifier is required by '+r+' modifier in order to work, be sure to include it before '+r+'!')}return i}function G(e){return'end'===e?'start':'start'===e?'end':e}function z(e){var t=1<arguments.length&&void 0!==arguments[1]&&arguments[1],o=me.indexOf(e),n=me.slice(o+1).concat(me.slice(0,o));return t?n.reverse():n}function V(e,t,o,n){var i=e.match(/((?:\-|\+)?\d*\.?\d*)(.*)/),r=+i[1],p=i[2];if(!r)return e;if(0===p.indexOf('%')){var s;switch(p){case'%p':s=o;break;case'%':case'%r':default:s=n;}var d=g(s);return d[t]/100*r}if('vh'===p||'vw'===p){var a;return a='vh'===p?$(document.documentElement.clientHeight,window.innerHeight||0):$(document.documentElement.clientWidth,window.innerWidth||0),a/100*r}return r}function _(e,t,o,n){var i=[0,0],r=-1!==['right','left'].indexOf(n),p=e.split(/(\+|\-)/).map(function(e){return e.trim()}),s=p.indexOf(D(p,function(e){return-1!==e.search(/,|\s/)}));p[s]&&-1===p[s].indexOf(',')&&console.warn('Offsets separated by white space(s) are deprecated, use a comma (,) instead.');var d=/\s*,\s*|\s+/,a=-1===s?[p]:[p.slice(0,s).concat([p[s].split(d)[0]]),[p[s].split(d)[1]].concat(p.slice(s+1))];return a=a.map(function(e,n){var i=(1===n?!r:r)?'height':'width',p=!1;return e.reduce(function(e,t){return''===e[e.length-1]&&-1!==['+','-'].indexOf(t)?(e[e.length-1]=t,p=!0,e):p?(e[e.length-1]+=t,p=!1,e):e.concat(t)},[]).map(function(e){return V(e,i,t,o)})}),a.forEach(function(e,t){e.forEach(function(o,n){Y(o)&&(i[t]+=o*('-'===e[n-1]?-1:1))})}),i}function X(e,t){var o,n=t.offset,i=e.placement,r=e.offsets,p=r.popper,s=r.reference,d=i.split('-')[0];return o=Y(+n)?[+n,0]:_(n,p,s,d),'left'===d?(p.top+=o[0],p.left-=o[1]):'right'===d?(p.top+=o[0],p.left+=o[1]):'top'===d?(p.left+=o[0],p.top-=o[1]):'bottom'===d&&(p.left+=o[0],p.top+=o[1]),e.popper=p,e}for(var J=Math.min,Q=Math.round,Z=Math.floor,$=Math.max,ee='undefined'!=typeof window&&'undefined'!=typeof document,te=['Edge','Trident','Firefox'],oe=0,ne=0;ne<te.length;ne+=1)if(ee&&0<=navigator.userAgent.indexOf(te[ne])){oe=1;break}var i=ee&&window.Promise,ie=i?function(e){var t=!1;return function(){t||(t=!0,window.Promise.resolve().then(function(){t=!1,e()}))}}:function(e){var t=!1;return function(){t||(t=!0,setTimeout(function(){t=!1,e()},oe))}},re=ee&&!!(window.MSInputMethodContext&&document.documentMode),pe=ee&&/MSIE 10/.test(navigator.userAgent),se=function(e,t){if(!(e instanceof t))throw new TypeError('Cannot call a class as a function')},de=function(){function e(e,t){for(var o,n=0;n<t.length;n++)o=t[n],o.enumerable=o.enumerable||!1,o.configurable=!0,'value'in o&&(o.writable=!0),Object.defineProperty(e,o.key,o)}return function(t,o,n){return o&&e(t.prototype,o),n&&e(t,n),t}}(),ae=function(e,t,o){return t in e?Object.defineProperty(e,t,{value:o,enumerable:!0,configurable:!0,writable:!0}):e[t]=o,e},le=Object.assign||function(e){for(var t,o=1;o<arguments.length;o++)for(var n in t=arguments[o],t)Object.prototype.hasOwnProperty.call(t,n)&&(e[n]=t[n]);return e},fe=['auto-start','auto','auto-end','top-start','top','top-end','right-start','right','right-end','bottom-end','bottom','bottom-start','left-end','left','left-start'],me=fe.slice(3),he={FLIP:'flip',CLOCKWISE:'clockwise',COUNTERCLOCKWISE:'counterclockwise'},ce=function(){function t(o,n){var i=this,r=2<arguments.length&&void 0!==arguments[2]?arguments[2]:{};se(this,t),this.scheduleUpdate=function(){return requestAnimationFrame(i.update)},this.update=ie(this.update.bind(this)),this.options=le({},t.Defaults,r),this.state={isDestroyed:!1,isCreated:!1,scrollParents:[]},this.reference=o&&o.jquery?o[0]:o,this.popper=n&&n.jquery?n[0]:n,this.options.modifiers={},Object.keys(le({},t.Defaults.modifiers,r.modifiers)).forEach(function(e){i.options.modifiers[e]=le({},t.Defaults.modifiers[e]||{},r.modifiers?r.modifiers[e]:{})}),this.modifiers=Object.keys(this.options.modifiers).map(function(e){return le({name:e},i.options.modifiers[e])}).sort(function(e,t){return e.order-t.order}),this.modifiers.forEach(function(t){t.enabled&&e(t.onLoad)&&t.onLoad(i.reference,i.popper,i.options,t,i.state)}),this.update();var p=this.options.eventsEnabled;p&&this.enableEventListeners(),this.state.eventsEnabled=p}return de(t,[{key:'update',value:function(){return k.call(this)}},{key:'destroy',value:function(){return H.call(this)}},{key:'enableEventListeners',value:function(){return F.call(this)}},{key:'disableEventListeners',value:function(){return U.call(this)}}]),t}();return ce.Utils=('undefined'==typeof window?global:window).PopperUtils,ce.placements=fe,ce.Defaults={placement:'bottom',positionFixed:!1,eventsEnabled:!0,removeOnDestroy:!1,onCreate:function(){},onUpdate:function(){},modifiers:{shift:{order:100,enabled:!0,fn:function(e){var t=e.placement,o=t.split('-')[0],n=t.split('-')[1];if(n){var i=e.offsets,r=i.reference,p=i.popper,s=-1!==['bottom','top'].indexOf(o),d=s?'left':'top',a=s?'width':'height',l={start:ae({},d,r[d]),end:ae({},d,r[d]+r[a]-p[a])};e.offsets.popper=le({},p,l[n])}return e}},offset:{order:200,enabled:!0,fn:X,offset:0},preventOverflow:{order:300,enabled:!0,fn:function(e,t){var o=t.boundariesElement||p(e.instance.popper);e.instance.reference===o&&(o=p(o));var n=B('transform'),i=e.instance.popper.style,r=i.top,s=i.left,d=i[n];i.top='',i.left='',i[n]='';var a=v(e.instance.popper,e.instance.reference,t.padding,o,e.positionFixed);i.top=r,i.left=s,i[n]=d,t.boundaries=a;var l=t.priority,f=e.offsets.popper,m={primary:function(e){var o=f[e];return f[e]<a[e]&&!t.escapeWithReference&&(o=$(f[e],a[e])),ae({},e,o)},secondary:function(e){var o='right'===e?'left':'top',n=f[o];return f[e]>a[e]&&!t.escapeWithReference&&(n=J(f[o],a[e]-('right'===e?f.width:f.height))),ae({},o,n)}};return l.forEach(function(e){var t=-1===['left','top'].indexOf(e)?'secondary':'primary';f=le({},f,m[t](e))}),e.offsets.popper=f,e},priority:['left','right','top','bottom'],padding:5,boundariesElement:'scrollParent'},keepTogether:{order:400,enabled:!0,fn:function(e){var t=e.offsets,o=t.popper,n=t.reference,i=e.placement.split('-')[0],r=Z,p=-1!==['top','bottom'].indexOf(i),s=p?'right':'bottom',d=p?'left':'top',a=p?'width':'height';return o[s]<r(n[d])&&(e.offsets.popper[d]=r(n[d])-o[a]),o[d]>r(n[s])&&(e.offsets.popper[d]=r(n[s])),e}},arrow:{order:500,enabled:!0,fn:function(e,o){var n;if(!q(e.instance.modifiers,'arrow','keepTogether'))return e;var i=o.element;if('string'==typeof i){if(i=e.instance.popper.querySelector(i),!i)return e;}else if(!e.instance.popper.contains(i))return console.warn('WARNING: `arrow.element` must be child of its popper element!'),e;var r=e.placement.split('-')[0],p=e.offsets,s=p.popper,d=p.reference,a=-1!==['left','right'].indexOf(r),l=a?'height':'width',f=a?'Top':'Left',m=f.toLowerCase(),h=a?'left':'top',c=a?'bottom':'right',u=S(i)[l];d[c]-u<s[m]&&(e.offsets.popper[m]-=s[m]-(d[c]-u)),d[m]+u>s[c]&&(e.offsets.popper[m]+=d[m]+u-s[c]),e.offsets.popper=g(e.offsets.popper);var b=d[m]+d[l]/2-u/2,y=t(e.instance.popper),w=parseFloat(y['margin'+f],10),E=parseFloat(y['border'+f+'Width'],10),v=b-e.offsets.popper[m]-w-E;return v=$(J(s[l]-u,v),0),e.arrowElement=i,e.offsets.arrow=(n={},ae(n,m,Q(v)),ae(n,h,''),n),e},element:'[x-arrow]'},flip:{order:600,enabled:!0,fn:function(e,t){if(W(e.instance.modifiers,'inner'))return e;if(e.flipped&&e.placement===e.originalPlacement)return e;var o=v(e.instance.popper,e.instance.reference,t.padding,t.boundariesElement,e.positionFixed),n=e.placement.split('-')[0],i=T(n),r=e.placement.split('-')[1]||'',p=[];switch(t.behavior){case he.FLIP:p=[n,i];break;case he.CLOCKWISE:p=z(n);break;case he.COUNTERCLOCKWISE:p=z(n,!0);break;default:p=t.behavior;}return p.forEach(function(s,d){if(n!==s||p.length===d+1)return e;n=e.placement.split('-')[0],i=T(n);var a=e.offsets.popper,l=e.offsets.reference,f=Z,m='left'===n&&f(a.right)>f(l.left)||'right'===n&&f(a.left)<f(l.right)||'top'===n&&f(a.bottom)>f(l.top)||'bottom'===n&&f(a.top)<f(l.bottom),h=f(a.left)<f(o.left),c=f(a.right)>f(o.right),g=f(a.top)<f(o.top),u=f(a.bottom)>f(o.bottom),b='left'===n&&h||'right'===n&&c||'top'===n&&g||'bottom'===n&&u,y=-1!==['top','bottom'].indexOf(n),w=!!t.flipVariations&&(y&&'start'===r&&h||y&&'end'===r&&c||!y&&'start'===r&&g||!y&&'end'===r&&u);(m||b||w)&&(e.flipped=!0,(m||b)&&(n=p[d+1]),w&&(r=G(r)),e.placement=n+(r?'-'+r:''),e.offsets.popper=le({},e.offsets.popper,C(e.instance.popper,e.offsets.reference,e.placement)),e=P(e.instance.modifiers,e,'flip'))}),e},behavior:'flip',padding:5,boundariesElement:'viewport'},inner:{order:700,enabled:!1,fn:function(e){var t=e.placement,o=t.split('-')[0],n=e.offsets,i=n.popper,r=n.reference,p=-1!==['left','right'].indexOf(o),s=-1===['top','left'].indexOf(o);return i[p?'left':'top']=r[o]-(s?i[p?'width':'height']:0),e.placement=T(t),e.offsets.popper=g(i),e}},hide:{order:800,enabled:!0,fn:function(e){if(!q(e.instance.modifiers,'hide','preventOverflow'))return e;var t=e.offsets.reference,o=D(e.instance.modifiers,function(e){return'preventOverflow'===e.name}).boundaries;if(t.bottom<o.top||t.left>o.right||t.top>o.bottom||t.right<o.left){if(!0===e.hide)return e;e.hide=!0,e.attributes['x-out-of-boundaries']=''}else{if(!1===e.hide)return e;e.hide=!1,e.attributes['x-out-of-boundaries']=!1}return e}},computeStyle:{order:850,enabled:!0,fn:function(e,t){var o=t.x,n=t.y,i=e.offsets.popper,r=D(e.instance.modifiers,function(e){return'applyStyle'===e.name}).gpuAcceleration;void 0!==r&&console.warn('WARNING: `gpuAcceleration` option moved to `computeStyle` modifier and will not be supported in future versions of Popper.js!');var s,d,a=void 0===r?t.gpuAcceleration:r,l=p(e.instance.popper),f=u(l),m={position:i.position},h={left:Z(i.left),top:Q(i.top),bottom:Q(i.bottom),right:Z(i.right)},c='bottom'===o?'top':'bottom',g='right'===n?'left':'right',b=B('transform');if(d='bottom'==c?-f.height+h.bottom:h.top,s='right'==g?-f.width+h.right:h.left,a&&b)m[b]='translate3d('+s+'px, '+d+'px, 0)',m[c]=0,m[g]=0,m.willChange='transform';else{var y='bottom'==c?-1:1,w='right'==g?-1:1;m[c]=d*y,m[g]=s*w,m.willChange=c+', '+g}var E={"x-placement":e.placement};return e.attributes=le({},E,e.attributes),e.styles=le({},m,e.styles),e.arrowStyles=le({},e.offsets.arrow,e.arrowStyles),e},gpuAcceleration:!0,x:'bottom',y:'right'},applyStyle:{order:900,enabled:!0,fn:function(e){return j(e.instance.popper,e.styles),K(e.instance.popper,e.attributes),e.arrowElement&&Object.keys(e.arrowStyles).length&&j(e.arrowElement,e.arrowStyles),e},onLoad:function(e,t,o,n,i){var r=L(i,t,e,o.positionFixed),p=O(o.placement,r,t,e,o.modifiers.flip.boundariesElement,o.modifiers.flip.padding);return t.setAttribute('x-placement',p),j(t,{position:o.positionFixed?'fixed':'absolute'}),o},gpuAcceleration:void 0}}},ce});
//# sourceMappingURL=popper.min.js.map
